# Supplementary material for: Impact of Low-Level Ergot Alkaloids and Endophyte Presence in Tall Fescue Grass on the Metabolome and Microbiome of Fall-Grazing Steers
Source: Toxins (Basel). 2025 May 17;17(5):251. doi: 10.3390/toxins17050251 (PMC12115782; doi:10.3390/toxins17050251)
Supplement: Supplementary file 1 [file toxins-17-00251-s001.zip]

Archive with 2 entries (2 files):
- toxins-3582876_Supplementary File 1.pdf
- toxins-3582876_Supplementary File 2.pdf
